# Supplementary material for: Conducting the non-inferiority test for the means with unknown coefficient of variation in a three-arm trial
Source: BMC Med Res Methodol. 2023 Aug 11;23:183. doi: 10.1186/s12874-023-01990-w (PMC10422811; doi:10.1186/s12874-023-01990-w)
Supplement: Supplementary file 2 — Additional file 2. [file 12874_2023_1990_MOESM2_ESM.txt]

#######################################################################################
##The code of R program for computing the type I error rate by using GPV-based method##
#######################################################################################
remove(list=ls())

n <- 60

##### setting the sample proportion #####

n.E <- n*(3/6)
n.R <- n*(2/6)
n.P <- n*(1/6)


theta <- 0.8

alpha <- 0.05

####### parameters of data #######


delta <- 9

mu.P <- 16.5
mu.R <- mu.P+delta
mu.E <- theta*(mu.R-mu.P)+mu.P

  
tau.R <- 1      
tau.P <- 0.5    


sigma.P <- 7.5
sigma.R <- (sqrt(tau.R/tau.P))*sigma.P
sigma.E <- sigma.P/sqrt(tau.P)


#########################################################

n.sim <- 10000
n.gpq <- 5000
 
Delta <- 0.8

R.T.L <- matrix(NA,n.sim,n.gpq)


#########################################################
time.begin <- Sys.time()

for (i in 1:n.sim){

          X.E <- rnorm(n.E,mu.E,sigma.E)
          X.R <- rnorm(n.R,mu.R,sigma.R)
          X.P <- rnorm(n.P,mu.P,sigma.P)
          
          X.E.bar <- mean(X.E)
          X.R.bar <- mean(X.R)
          X.P.bar <- mean(X.P)

          X.E.svar <- var(X.E)
          X.R.svar <- var(X.R)
          X.P.svar <- var(X.P)

          X.pooled.svar <- ((n.E-1)*X.E.svar+(n.R-1)*X.R.svar)/(n.E+n.R-2)    ## pooled sample variance ##          

          X.P.sd <- sd(X.P)
 
          X.pooled.sd <- sqrt(X.pooled.svar)
               
          Z4 <- rnorm(n.gpq,0,1)
          Z5 <- rnorm(n.gpq,0,1)
          Z6 <- rnorm(n.gpq,0,1)

          U.E.L <- rchisq(n.gpq,n.E-1)
          U.R.L <- rchisq(n.gpq,n.R-1)
          U.P.L <- rchisq(n.gpq,n.P-1)   

                     
          R.mu.E  <- (X.E.bar)-Z4*sqrt(((n.E-1)*(X.pooled.svar)/(n.E*U.E.L)))
          R.mu.R  <- (X.R.bar)-Z5*sqrt(((n.R-1)*(X.pooled.svar)/(n.R*U.R.L)))
          R.mu.P  <- (X.P.bar)-Z6*sqrt(((n.P-1)*(X.P.svar)/(n.P*U.P.L)))

         
          R.E.var <- ((n.E-1)*(X.pooled.svar)/(U.E.L))
          R.R.var <- ((n.R-1)*(X.pooled.svar)/(U.R.L))
          R.P.var <- ((n.P-1)*(X.P.svar)/(U.P.L))
          
          R.T.L[i,] <- n.E*R.mu.E/(n.E+(R.E.var/(R.mu.E)^2))-theta*(n.R*R.mu.R/(n.R+(R.R.var/(R.mu.R)^2)))-(1-theta)*(n.P*R.mu.P/(n.P+(R.P.var/(R.mu.P)^2)))
          
          print(i)

}

time.end <- Sys.time()

time.total<- time.end-time.begin

time.total

pp <- c(0.05, 0.95)

GCI.L <- apply(R.T.L, 1, quantile, probs = pp)


#################### Calculate Type I Error Rate #########

ES.L <- sum((GCI.L[1,1:n.sim]>0))/n.sim  
ES.L
